# Supplementary material for: A Quantitative Proteomics View on the Function of Qfhb1, a Major QTL for Fusarium Head Blight Resistance in Wheat
Source: Pathogens. 2018 Jun 22;7(3):58. doi: 10.3390/pathogens7030058 (PMC6161305; doi:10.3390/pathogens7030058)
Supplement: Supplementary file 1 [file pathogens-07-00058-s001.zip]

Archive with 11 entries (11 files):
- Fig S1.tif
- Fig S2.tif
- Fig S3.tif
- Fig S4.tif
- Fig S5.tif
- Fig S6.tif
- Fig S7.tif
- Fig S8.tiff
- Table S1.docx
- Table S2.pdf
- Table S3.pdf
